# Supplementary material for: Effects of a mannan-rich yeast cell wall-derived preparation on cecal concentrations and tissue prevalence of Salmonella Enteritidis in layer chickens
Source: PLoS One. 2020 Apr 23;15(4):e0232088. doi: 10.1371/journal.pone.0232088 (PMC7179919; doi:10.1371/journal.pone.0232088)
Supplement: S1 File — (XLSX) [file pone.0232088.s001.xlsx]

## Sheet: Ovary
	Ovary
Cage	Control	Actigen	Contact Controls	Contacts Actigen	Cage
1C	Positive	Positive	Positive	Negative	4T
	Negative	Negative	Negative	Negative
2C	Positive	Negative	Negative	Negative	5T
	Negative	Positive	Negative	Negative
3C	Positive	Negative	Negative	Negative	7T
	Positive	Negative	Negative	Negative
4C	Negative	Negative	Negative	Negative	8T
	Positive	Negative	Negative	Negative
5C	Positive	Negative	Negative	Negative	9T
	Negative	Negative	Negative	Negative
7C	Positive	Positive	Negative	Negative	10T
	Negative	Positive	Negative	Positive
8C	Positive	Negative	Negative	Negative	11T
	Positive	Negative	Positive	Negative
9C	Positive	Positive	Negative	Negative	12T
	Positive	Negative	Negative	Negative
10C	Negative	Negative	Negative	Negative	13T
	Positive	Negative	Negative	Negative
11C	Negative	Negative	Negative	Negative	14T
	Positive	Positive	Negative	Negative
12C	Negative	Negative	Negative	Negative	15T
	Negative	Negative	Negative	Positive
16C	Positive	Negative	Negative	Negative	16T
	Negative	Positive	Negative	Negative
17C	Positive	Negative	Negative	Negative	17T
	Positive	Negative	Negative	Negative
18C	Negative	Negative	Negative	Negative	18T
	Positive	Negative	Negative	Negative
19C	Negative	Positive	Positive	Negative	19T
	Positive	Negative	Negative	Negative
20C	Negative	Negative	Negative	Negative	20T
	Negative	Negative	Negative	Negative
21C	Positive	Positive	Negative	Negative	21T
	Negative	Negative	Negative	Negative
22C	Negative	Negative	Negative	Negative	22T
	Positive	Negative	Negative	Negative
23C	Negative	Negative	Negative	Negative	23T
	Negative	Positive	Negative	Negative
24C	Negative	Positive	Negative	Negative	24T
	Positive	Negative	Negative	Negative
25C	Negative	Negative	Negative	Negative	25T
	Negative	Negative	Negative	Negative
26C	Positive	Negative	Negative	Negative	26T
	Positive	Positive	Negative	Negative
27C	Negative	Negative	Negative	Negative	27T
	Negative	Negative	Negative	Negative

## Sheet: LiverSpleen
	Liver/Spleen
Cage	Control	Actigen	Contact Controls	Contacts Actigen	Cage
1C	Positive	Positive	Positive	Negative	4T
	Negative	Positive	Positive	Positive
2C	Positive	Positive	Positive	Negative	5T
	Positive	Positive	Negative	Negative
3C	Positive	Positive	Negative	Negative	7T
	Positive	Positive	Negative	Negative
4C	Positive	Negative	Negative	Positive	8T
	Positive	Positive	Negative	Negative
5C	Positive	Positive	Negative	Negative	9T
	Negative	Positive	Negative	Negative
7C	Positive	Positive	Negative	Negative	10T
	Positive	Positive	Negative	Positive
8C	Positive	Positive	Negative	Negative	11T
	Positive	Positive	Positive	Negative
9C	Positive	Positive	Negative	Positive	12T
	Positive	Positive	Negative	Positive
10C	Negative	Positive	Negative	Negative	13T
	Positive	Positive	Negative	Positive
11C	Positive	Positive	Negative	Positive	14T
	Positive	Positive	Negative	Negative
12C	Positive	Positive	Negative	Negative	15T
	Positive	Positive	Positive	Positive
16C	Positive	Positive	Negative	Negative	16T
	Positive	Positive	Negative	Negative
17C	Positive	Positive	Negative	Negative	17T
	Positive	Positive	Positive	Negative
18C	Positive	Positive	Negative	Negative	18T
	Positive	Positive	Negative	Negative
19C	Negative	Positive	Positive	Negative	19T
	Positive	Negative	Negative	Negative
20C	Positive	Positive	Negative	Negative	20T
	Positive	Positive	Negative	Positive
21C	Positive	Positive	Negative	Negative	21T
	Positive	Positive	Negative	Negative
22C	Positive	Positive	Positive	Negative	22T
	Positive	Positive	Negative	Negative
23C	Positive	Positive	Negative	Negative	23T
	Positive	Positive	Negative	Negative
24C	Positive	Positive	Negative	Positive	24T
	Positive	Positive	Positive	Negative
25C	Positive	Positive	Positive	Negative	25T
	Positive	Negative	Negative	Negative
26C	Positive	Positive	Positive	Negative	26T
	Positive	Positive	Positive	Negative
27C	Positive	Positive	Negative	Negative	27T
	Negative	Positive	Negative	Negative

## Sheet: Cecal Counts
	Ceca
Cage	Control	Actigen	Contact Controls	Contacts Actigen	Cage
1C	18400	1250	10	10	4T
	18500	1260	10	10
2C	19400	3200	0	10	5T
	7800	300	0	0
3C	2000	20	20	0	7T
	2350	200	10	10
4C	17600	250	20	0	8T
	10	850	0	0
5C	175000	16500	10	70	9T
	19400	30	10	0
7C	3270	1300	0	0	10T
	50	8450	0	0
8C	850	200	60	0	11T
	600	200	0	0
9C	8900	1000	20	10	12T
	270	17900	30	0
10C	150	10	0	0	13T
	18100	7050	0	0
11C	18200	130	0	10	14T
	550	250	0	0
12C	760	10	20	0	15T
	16900	50	0	0
16C	14400	1950	0	70	16T
	50000	2350	0	0
17C	5400	100	0	10	17T
	10000	6750	0	0
18C	1450	1000	0	0	18T
	150	5100	0	25
19C	50000	30	20	0	19T
	2750	150	0	50
20C	48600	3560	0	0	20T
	18800	4050	0	20
21C	5600	300	0	0	21T
	900	430	20	0
22C	5150	300	0	0	22T
	1900	234	0	0
23C	49000	40	0	30	23T
	1200	760	0	0
24C	520	150	0	20	24T
	450	2800	30	0
25C	3220	320	0	0	25T
	1550	26600	100	0
26C	52500	400	0	0	26T
	5750	200	20	150
27C	50000	20	0	0	27T
	16300	100	0	0
